# Supplementary material for: Species-Level Characterization of the Microbiome in Breast Tissues with Different Malignancy and Hormone-Receptor Statuses Using Nanopore Sequencing
Source: J Pers Med. 2023 Jan 19;13(2):174. doi: 10.3390/jpm13020174 (PMC9965790; doi:10.3390/jpm13020174)
Supplement: Supplementary file 1 [file jpm-13-00174-s001.zip]

Archive with 1 entries (1 files):
- jpm-2015781-supplementary.pdf
